# Supplementary material for: Architecture of genome-wide transcriptional regulatory network reveals dynamic functions and evolutionary trajectories in Pseudomonas syringae
Source: eLife. 2025 Mar 31;13:RP96172. doi: 10.7554/eLife.96172 (PMC11957545; doi:10.7554/eLife.96172)
Supplement: Figure 3—source data 2. [file elife-96172-fig3-data2.zip]

Archive with 14 entries (13 files):
- Figure 3-source data 2/
- Figure 3-source data 2/1951-hrpR-hopAE1-hopAH2.tif
- Figure 3-source data 2/2193-fleQ.tif
- Figure 3-source data 2/2193-flhF.tif
- Figure 3-source data 2/3268-alg44.tif
- Figure 3-source data 2/3268-hrpR.tif
- Figure 3-source data 2/3268-pilM.tif
- Figure 3-source data 2/biofilm.tif
- Figure 3-source data 2/EPS-3268 complementary strain.tif
- Figure 3-source data 2/EPS-3268 mutant.tif
- Figure 3-source data 2/EPS-WT.tif
- Figure 3-source data 2/motility-2193 complementary strain.tif
- Figure 3-source data 2/motility-2193 mutant.tif
- Figure 3-source data 2/motility-WT.tif
