# Supplementary material for: Architecture of genome-wide transcriptional regulatory network reveals dynamic functions and evolutionary trajectories in Pseudomonas syringae
Source: eLife. 2025 Mar 31;13:RP96172. doi: 10.7554/eLife.96172 (PMC11957545; doi:10.7554/eLife.96172)
Supplement: Figure 3—figure supplement 1—source data 2. [file elife-96172-fig3-figsupp1-data2.zip]

Archive with 10 entries (9 files):
- Figure 3-figure supplement 1-source data 2/
- Figure 3-figure supplement 1-source data 2/1951-pilF.tif
- Figure 3-figure supplement 1-source data 2/1951-pilG.tif
- Figure 3-figure supplement 1-source data 2/1951-pilZ.tif
- Figure 3-figure supplement 1-source data 2/1951-rpoD.tif
- Figure 3-figure supplement 1-source data 2/2193-rpoD.tif
- Figure 3-figure supplement 1-source data 2/3268-3658.tif
- Figure 3-figure supplement 1-source data 2/3798-4518.tif
- Figure 3-figure supplement 1-source data 2/3798-filD-fleQ.tif
- Figure 3-figure supplement 1-source data 2/3798-filK-fliE.tif
