# Supplementary material for: Architecture of genome-wide transcriptional regulatory network reveals dynamic functions and evolutionary trajectories in Pseudomonas syringae
Source: eLife. 2025 Mar 31;13:RP96172. doi: 10.7554/eLife.96172 (PMC11957545; doi:10.7554/eLife.96172)
Supplement: Figure 4—figure supplement 2—source data 2. [file elife-96172-fig4-figsupp2-data2.zip]

Archive with 7 entries (6 files):
- Figure 4-figure supplement 2-source data 2/
- Figure 4-figure supplement 2-source data 2/0755-3109.tif
- Figure 4-figure supplement 2-source data 2/0755-4598 5210.tif
- Figure 4-figure supplement 2-source data 2/3798-3881 5119.tif
- Figure 4-figure supplement 2-source data 2/4638-0550.tif
- Figure 4-figure supplement 2-source data 2/4638-3881.tif
- Figure 4-figure supplement 2-source data 2/4638-4117.tif
